# Supplementary material for: Inhibitory Efficacy of Main Components of Scutellaria baicalensis on the Interaction between Spike Protein of SARS-CoV-2 and Human Angiotensin-Converting Enzyme II
Source: Int J Mol Sci. 2024 Mar 2;25(5):2935. doi: 10.3390/ijms25052935 (PMC10932139; doi:10.3390/ijms25052935)
Supplement: Supplementary file 1 [file ijms-25-02935-s001.zip]

Archive with 1 entries (1 files):
- ijms-2869344-supplementary.pdf
